# Supplementary material for: Detection of Known and Novel Virus Sequences in the Black Soldier Fly and Expression of Host Antiviral Pathways
Source: Viruses. 2024 Jul 30;16(8):1219. doi: 10.3390/v16081219 (PMC11359925; doi:10.3390/v16081219)
Supplement: Supplementary file 1 [file viruses-16-01219-s001.zip]

Archive with 8 entries (8 files):
- .DS_Store
- figure1a.tree.treefile
- figure2a.treefile
- figures1.tree.treefile
- figures2.tree.treefile
- supplementary_data_1.ods
- supplementary_data_2.ods
- supplementary_tables_and_figures.pdf
