# Supplementary material for: Detection of Known and Novel Virus Sequences in the Black Soldier Fly and Expression of Host Antiviral Pathways
Source: Viruses. 2024 Jul 30;16(8):1219. doi: 10.3390/v16081219 (PMC11359925; doi:10.3390/v16081219)
Supplement: Supplementary file 1 [file viruses-16-01219-s001.zip › figure1a.tree.treefile]

(YP_009505485.1_RNA-dependent_RNA_polymerase_Drosophila_affinis_sigmavirus:1.1711978413,((YP_009505491.1_RNA-dependent_RNA_polymerase_Drosophila_ananassae_sigmavirus:1.1967409491,((YP_009505497.1_RNA-dependent_RNA_polymerase_Drosophila_immigrans_sigmavirus:0.5961063523,ACU65444.1_RNA-dependent_RNA_polymerase_Drosophila_obscura_sigmavirus_10A:0.5946490228)100/1/100:0.6675145598,((((((YP_009305107.1_RNA-dependent_RNA_polymerase_Wuhan_Louse_Fly_Virus_9:0.1892337314,AJG39202.1_RNA-dependent_RNA_polymerase_Wuhan_Louse_Fly_Virus_8:0.1811507291)100/1/100:0.1924855959,YP_009302018.1_RNA-dependent_RNA_polymerase_Wuhan_Louse_Fly_Virus_10:0.2938620685)100/1/100:0.3744380512,ACU65438.1_RNA-dependent_RNA_polymerase_Drosophila_melanogaster_sigmavirus_HAP23:0.8695942806)49.3/0.985/48:0.1039934549,Hermetia_illucens_sigma-like_virus_1:0.5623338455)81.7/0.999/53:0.0779551725,UJG27964.1_putative_L_protein_Aksy-Durug_Melophagus_sigmavirus:0.7468716148)90.6/1/80:0.1301136714,AMK09271.1_RNA-dependent_RNA_polymerase_Ceratitis_capitata_sigmavirus:0.7569826872)100/1/100:0.4350050235)77.3/0.999/65:0.0925303610)53.5/0.912/52:0.0516484964,(((YP_009337139.1_RNA-dependent_RNA_polymerase_Hubei_diptera_virus_9:0.7311096488,YP_009304980.1_RNA-dependent_RNA_polymerase_Wuhan_House_Fly_Virus_1:0.7344027255)98.5/1/89:0.1348920077,(YP_009337295.1_RNA-dependent_RNA_polymerase_Hubei_diptera_virus_10:0.6112728677,(YP_009304656.1_RNA-dependent_RNA_polymerase_Wuhan_Fly_Virus_2:0.1294266947,YP_009300669.1_RNA-dependent_RNA_polymerase_Shayang_Fly_Virus_2:0.1216612023)100/1/100:0.5993058391)47/0.986/65:0.0920717241)98.4/1/91:0.1054205325,UCR92531.1_MAG_L_protein_Apis_rhabdovirus_3:0.9664829971)100/1/99:0.1884171361)68.6/0.99/50:0.2061104445,NP_056797.1_L_protein_Lyssavirus_rabies:2.8052957097);
