# Supplementary material for: Detection of Known and Novel Virus Sequences in the Black Soldier Fly and Expression of Host Antiviral Pathways
Source: Viruses. 2024 Jul 30;16(8):1219. doi: 10.3390/v16081219 (PMC11359925; doi:10.3390/v16081219)
Supplement: Supplementary file 1 [file viruses-16-01219-s001.zip › figure2a.treefile]

(YP_009551660.1_Stemphylium_lycopersici_mycovirus:0.1114927879,(((((YP_009552275.1_Pythium_polare_RNA_virus_1:2.4046443841,(YP_009072448.1_Leptopilina_boulardi_Toti-like_virus:0.6466267828,DAZ89877.1_Hermetia_illucens_toti-like_virus_1:0.5919773971)100/1/100:1.9186468200)66/0.621/84:0.2489455788,YP_009552725.1_Gigaspora_margarita_giardia-like_virus_1:2.1329847379)81.2/0.957/80:0.3014579257,((YP_009552726.1_Sogatella_furcifera_totivirus_1:0.9381364675,YP_009553182.1_Sogatella_furcifera_totivirus_2:1.2253209293)96.5/1/99:0.3124531911,((YP_009143313.1_Camponotus_yamaokai_virus:0.2506354444,YP_009230208.1_Camponotus_nipponicus_virus:0.4490417030)100/1/100:0.4350024924,((((Hermetia_illucens_inse-like_virus_1:0.3723578426,WXG23058.1_Soldier_fly_associated_toti-like_virus_1:0.4935312769)100/1/100:0.3753108584,Bactrocera_zonata_toti-like_virus:0.6816306769)87.6/0.994/85:0.1328165663,YP_009336859.1_Hubei_toti-like_virus_15:1.0098824866)77.5/0.997/59:0.1616116603,(Halyomorpha_halys_toti-like_virus_2:0.0853291155,UHR49810.1_Sanya_orius_sauteri_totivirus_2:0.0348665866)100/1/100:0.7282125751)22.6/0.685/45:0.0959988516)98.1/1/99:0.3878915710)100/1/100:1.6612433510)58.9/0.869/63:0.3533606365,((((YP_009552822.1_Culex_tritaeniorhynchus_totivirus:0.3016158813,(YP_005454251.1_Tianjin_totivirus:0.3054173569,YP_003289293.1_Drosophila_melanogaster_totivirus_SW-2009a:0.2758881811)82.2/1/88:0.1060058410)99.7/1/100:0.2449572300,YP_003934934.1_Armigeres_subalbatus_virus_SaX06-AK20:0.6264176672)99.8/1/98:0.3242110253,YP_529549.2_Penaeid_shrimp_infectious_myonecrosis_virus:0.6017396265)61.8/0.742/64:0.1669618534,YP_009256209.1_Golden_shiner_totivirus:0.8652635409)100/1/100:1.5535575210)100/1/100:2.5521475590,(YP_009272952.1_Fusarium_poae_alternavirus_1:0.6539085248,YP_007353985.1_Aspergillus_foetidus_dsRNA_mycovirus:0.5176736683)100/1/100:0.6426661700)99.4/1/100:0.4788816813,YP_001976142.1_Alternaria_alternata_virus_1:0.0687439268);
