# Supplementary material for: Detection of Known and Novel Virus Sequences in the Black Soldier Fly and Expression of Host Antiviral Pathways
Source: Viruses. 2024 Jul 30;16(8):1219. doi: 10.3390/v16081219 (PMC11359925; doi:10.3390/v16081219)
Supplement: Supplementary file 1 [file viruses-16-01219-s001.zip › figures1.tree.treefile]

(QIJ56904.1_Scaphoideus_titanus_toti-like_virus_1:1.0868640769,((QKN88741.1_Totiviridae_sp.:0.8761453813,YPSpissistilus_festinus_virus_1:0.7964776993)41.4/0.925/97:0.1432310919,(UHK03214.1_Sanya_nephotettix_cincticeps_totivirus_1:0.4799129264,YPCirculifer_tenellus_virus_1:0.6185280666)100/1/100:0.3094879109)97.8/1/100:0.1661526911,((((((YPPersimmon_latent_virus:0.5967995641,WED30100.1_Rose_latent_virus:0.6167136569)100/1/100:0.6058470027,QVT76734.1_Bemisia_tabaci_toti-like_virus_2:1.2470755969)72.3/0.987/99:0.1680749178,WGU15425.1_Sogatella_furcifera_toti-like_virus_2:0.9555422353)99.7/1/100:0.2761765159,(UHK03212.1_Sanya_nephotettix_cincticeps_totivirus_2:1.5484422957,(((((YP_010085115.1_Fusarium_graminearum_dsRNA_mycovirus_2:0.2964712544,YP_009158913.1_Fusarium_oxysporum_f._sp._dianthi_mycovirus_1:0.3362977690)100/1/100:0.8048623436,((((YP_010088028.1_Betachrysovirus_aspergilli:0.4249943136,YP_009353026.1_Botryosphaeria_dothidea_chrysovirus_1:0.4313892255)17.2/0.823/90:0.0815739839,YP_009553287.1_Alternaria_alternata_chrysovirus_1:0.4310447312)84.7/1/95:0.1504596963,YP_009551629.1_Colletotrichum_fructicola_chrysovirus_1:0.6254281557)100/1/98:0.1869292465,(YP_010088049.1_Coniothyrium_diplodiella_chrysovirus_1:0.6738112624,(YP_010088052.1_Neofusicoccum_parvum_chrysovirus_1:0.4834367533,(YP_008914864.1_Magnaporthe_oryzae_chrysovirus_1:0.0405328111,YP_003858286.1_Magnaporthe_oryzae_chrysovirus_1:0.0506996690)100/1/100:0.4693910317)100/1/100:0.5273324311)91.4/1/99:0.1163331467)70.4/0.962/78:0.1995131699)100/1/100:1.5132099360,(((((((YP_010088084.1_Chrysothrix_chrysovirus_1:0.4182221709,YP_009337840.1_Isaria_javanica_chrysovirus_1:0.3796664124)58.7/0.991/97:0.0665642373,(YP_009508104.1_Alphachrysovirus_aspergilli:0.2653463383,YP_392482.1_Penicillium_chrysogenum_virus:0.2282673023)100/1/100:0.1728250230)100/1/100:0.1766528051,YP_009667008.1_Macrophomina_phaseolina_chrysovirus_1:0.4298105761)98.5/1/100:0.1833804414,(YP_009507942.1_Cryphonectria_nitschkei_chrysovirus_1:0.2982829872,YP_009507948.1_Verticillium_dahliae_chrysovirus_1:0.3050398924)100/1/100:0.3251613417)100/1/100:0.3841074152,(YP_001531163.1_Alphachrysovirus_cerasi:0.8359218509,YP_052858.1_Helminthosporium_victoriae_145S_virus:0.7046845550)95.6/1/95:0.2044391010)17.8/0.631/75:0.1303700788,(YP_009667003.1_Raphanus_sativas_chrysovirus_1:0.3430891383,YP_009667006.1_Brassica_campestris_chrysovirus_1:0.3604401907)100/1/100:0.7313326893)99.9/1/100:0.4833630915,((YP_009666328.1_Persea_americana_chrysovirus:0.3058432341,YP_009667023.1_Anthurium_mosaic-associated_virus:0.3397081923)86.5/0.993/99:0.1315380143,YP_009551655.1_Zea_mays_chrysovirus_1:0.5147197765)100/1/100:1.0182301370)100/1/100:0.8696839086)98/1/100:0.4771383286,(((YP_009227124.1_Rosellinia_necatrix_megabirnavirus_2-W8:0.4400627552,YP_009143529.1_Sclerotinia_sclerotiorum_megabirnavirus_1:0.4397968800)99.1/1/100:0.4205706320,YP_003288763.1_Rosellinia_necatrix_megabirnavirus_1/W779:0.5989246962)100/1/100:1.5829951460,YP_003541123.1_Phlebiopsis_gigantea_mycovirus_dsRNA_1:2.1589920740)100/1/100:1.1992967160)52.1/0.929/68:0.1408126663,(((((((((((YP_009551557.1_Diatom_colony_associated_dsRNA_virus_4_genome_type_A:0.0475220824,YP_009551609.1_Diatom_colony_associated_dsRNA_virus_4_genome_type_B:0.0323309400)100/1/100:0.4848619594,YP_009552791.1_Diatom_colony_associated_dsRNA_virus_6:0.4453375557)99.9/1/100:0.3843024279,YP_009551611.1_Diatom_colony_associated_dsRNA_virus_9_genome_type_A:0.7809165114)99.5/1/100:0.3734191784,(YP_009552789.1_Diatom_colony_associated_dsRNA_virus_5:0.8690730955,YP_009553336.1_Diatom_colony_associated_dsRNA_virus_3:1.2165444763)96.3/1/100:0.2185884310)100/1/100:0.7560008811,(YP_009551559.1_Diatom_colony_associated_dsRNA_virus_8:0.3075688505,YP_009551561.1_Diatom_colony_associated_dsRNA_virus_13:0.2332176258)100/1/100:1.7413075210)85.1/0.993/88:0.2534702320,(((YP_009551684.1_Eimeria_stiedai_RNA_virus_1:0.7833110662,YP_009115500.1_Eimeria_tenella_RNA_virus_1:0.6254854904)100/1/100:0.7334260681,NP_108651.1_Eimeria_brunetti_RNA_virus_1:1.3411525477)99.8/1/100:0.4736646575,(((((((((YP_009552778.1_Fusarium_asiaticum_victorivirus_1:0.2233653060,YP_008130308.1_Rosellinia_necatrix_victorivirus_1:0.2111895826)100/1/100:0.4923394318,YP_122352.1_Magnaporthe_oryzae_virus_1:1.0548539710)92.8/1/67:0.1654711983,(YP_009072433.1_Botryosphaeria_dothidea_victorivirus_1:1.0020581436,(YP_004089630.1_Tolypocladium_cylindrosporum_virus_1:0.7455030337,(YP_001109580.1_Botryotinia_fuckeliana_totivirus_1:0.5497253294,NP_619670.2_Helminthosporium_victoriae_virus_190S:0.8902845476)30.8/0.931/92:0.1573902186)99.8/1/100:0.2524037994)84/0.998/53:0.0992221763)80.5/0.997/56:0.0860239987,((YP_009508249.1_Aspergillus_foetidus_slow_virus_1:0.6154639823,YP_009259368.1_Sclerotinia_nivalis_victorivirus_1:0.7169992357)66.3/0.996/75:0.1220451349,((YP_009508251.1_Beauveria_bassiana_victorivirus_1:0.5906577666,YP_009094185.1_Ustilaginoidea_virens_RNA_virus_L:0.6352845586)100/1/100:0.2892071228,(YP_009032633.1_Beauveria_bassiana_victorivirus_NZL/1980:0.7433022172,NP_047558.1_Sphaeropsis_sapinea_RNA_virus_1:0.7003502685)93.4/1/99:0.1377906276)90.8/1/77:0.1038033545)89.6/0.997/93:0.0787047680)99.9/1/100:0.2923996960,NP_898833.1_Helicobasidium_mompa_totivirus_1-17:1.1236960838)93.3/1/100:0.1671141871,YP_009182167.1_Ustilaginoidea_virens_RNA_virus_5:1.0829189258)100/1/100:0.3281788587,(((YP_009553478.1_Alternaria_arborescens_victorivirus_1:0.3137703385,YP_392467.1_Coniothyrium_minitans_RNA_virus:0.2753344354)100/1/100:0.3724366093,(YP_009508253.1_Epichloe_festucae_virus_1:0.5472745630,(((((YP_009249475.1_Penicillium_digitatum_virus_1:0.2699864741,YP_009212848.1_Penicillium_aurantiogriseum_totivirus_1:0.2116789408)100/1/100:0.1655800857,YP_009143307.1_Magnaporthe_oryzae_virus_3:0.4400017580)99.9/1/100:0.1461352134,(YP_044807.1_Gremmeniella_abietina_RNA_virus_L2:0.0025420573,NP_624332.2_Gremmeniella_abietina_RNA_virus_L1:0.0277157643)100/1/100:0.4244941029)99.9/1/100:0.2268918349,YP_001649206.1_Magnaporthe_oryzae_virus_2:0.5965718126)54.7/0.979/95:0.0905925456,NP_047560.1_Sphaeropsis_sapinea_RNA_virus_2:0.6722914027)57.7/0.986/93:0.1204552200)93/1/97:0.1624986531)99.3/1/100:0.1879315761,(YP_009272905.1_Fusarium_poae_victorivirus_1:0.6395638091,((YP_009254736.1_Nigrospora_oryzae_victorivirus_1:0.4265721835,YP_009115492.1_Phomopsis_vexans_RNA_virus:0.3976717924)100/1/100:0.2805228271,YP_009004156.1_Ustilaginoidea_virens_RNA_virus_3:0.6475605048)90.6/1/100:0.1258794316)99.3/1/100:0.1957389551)100/1/100:0.6204307300)6.9/0.474/50:0.0674540510,(((YP_009552793.1_Diatom_colony_associated_dsRNA_virus_10:0.8909702930,YP_009552795.1_Diatom_colony_associated_dsRNA_virus_11:0.6441038398)100/1/100:0.5304944522,YP_009553338.1_Diatom_colony_associated_dsRNA_virus_7:1.1974067668)83.8/0.99/99:0.1692207117,YP_007761589.1_Ustilaginoidea_virens_RNA_virus_1:1.3973678050)97.8/1/99:0.2407041678)85.8/0.997/93:0.1409402653,((YP_009030005.1_Leishmania_aethiopica_RNA_virus:0.3763540915,NP_043465.1_Leishmania_RNA_virus_2_-_1:0.3129469918)100/1/100:0.7256034527,(NP_619653.1_Leishmania_RNA_virus_1_-_4:0.1427882801,NP_041191.1_Leishmania_RNA_virus_1_-_1:0.1083485555)100/1/100:0.6420223669)100/1/100:1.1004900840)75/0.984/94:0.1371758921)99.7/1/100:0.4172147250)71.5/0.995/80:0.3802337517,(((YP_009507836.1_Trichomonas_vaginalis_virus_4:0.4824938709,NP_659390.1_Trichomonas_vaginalis_virus_3:0.4854001017)99.9/1/100:0.4984222540,NP_624323.2_Trichomonas_vaginalis_virus_2:0.6899788888)100/1/100:0.9616581068,(YP_009162330.1_Trichomonas_vaginalis_virus_1:0.0644422175,NP_620730.2_Trichomonas_vaginalis_virus:0.1440000623)100/1/100:1.4415762370)100/1/100:0.7883391878)41/0.675/66:0.1361580650,YP_009553340.1_Diatom_colony_associated_dsRNA_virus_12:2.6272186741)100/1/100:0.6661336016,((((((((YP_009551937.1_Panax_notoginseng_virus_B:0.1628488587,YP_009225665.1_Panax_notoginseng_virus_A:0.1790075057)100/1/100:0.3637724901,YP_001497151.1_Black_raspberry_virus_F:0.5642580272)86/1/99:0.1547380106,(YP_009448194.1_Maize-associated_totivirus_3:0.0470371921,YP_009259486.1_Maize-associated_totivirus_2:0.0243419134)100/1/100:0.4044497882)99.7/1/100:0.2777815735,YP_009182174.1_Red_clover_powdery_mildew-associated_totivirus_1:0.9824564659)99.5/1/100:0.3592893000,(YP_009507833.1_Tuber_aestivum_virus_1:0.6216962495,NP_620495.1_Saccharomyces_cerevisiae_virus_L-A:0.5691323620)99.9/1/100:0.4882803228)100/1/100:0.6192687932,(((YP_009507835.1_Xanthophyllomyces_dendrorhous_virus_L1B:0.6172569197,YP_007697651.1_Xanthophyllomyces_dendrorhous_virus_L1A:0.5909028376)99/1/100:0.2733001902,YP_009182181.1_Red_clover_powdery_mildew-associated_totivirus_3:0.7797048885)100/1/100:0.6671091705,(YP_009182188.1_Red_clover_powdery_mildew-associated_totivirus_5:1.0344895576,(YP_009182190.1_Red_clover_powdery_mildew-associated_totivirus_6:1.0275652649,YP_009182195.1_Red_clover_powdery_mildew-associated_totivirus_7:1.0804761303)71.1/0.979/100:0.2092503915)100/1/100:0.6958995165)86.8/0.998/96:0.2170339662)88/0.999/96:0.2347695169,((YP_009507831.1_Scheffersomyces_segobiensis_virus_L:1.3691394941,NP_042581.1_Saccharomyces_cerevisiae_virus_L-BC__La_:1.1923169985)54.1/0.911/96:0.2092072832,YP_009182176.1_Red_clover_powdery_mildew-associated_totivirus_2:1.4902541647)99/1/100:0.3982880522)99.4/1/100:0.5311883970,YP_005097975.1_Rosellinia_necatrix_quadrivirus_1:2.1608187513)100/1/100:1.1200447180)81.2/0.973/72:0.2175001104,(((YP_009551660.1_Stemphylium_lycopersici_mycovirus:0.1172928181,YP_001976142.1_Alternaria_alternata_virus_1:0.0864498019)100/1/100:0.7412895931,(YP_009272952.1_Fusarium_poae_alternavirus_1:0.7363154135,YP_007353985.1_Aspergillus_foetidus_dsRNA_mycovirus:0.5986666930)99.7/1/100:0.5461014183)100/1/100:2.8704087480,((((YP_009552275.1_Pythium_polare_RNA_virus_1:3.2511815117,(YP_009072448.1_Leptopilina_boulardi_Toti-like_virus:0.6759741976,DAZ89877.1_Hermetia_illucens_toti-like_virus_1:0.8363516619)100/1/100:2.7147411370)45.6/0.779/81:0.2911096389,YP_009552725.1_Gigaspora_margarita_giardia-like_virus_1:2.7537121772)78.4/0.999/81:0.3325430264,((((YP_009552822.1_Culex_tritaeniorhynchus_totivirus:0.3514835854,(YP_005454251.1_Tianjin_totivirus:0.3684446687,YP_003289293.1_Drosophila_melanogaster_totivirus_SW-2009a:0.3393675851)88.5/1/100:0.1411416685)99.9/1/100:0.2907863390,YP_003934934.1_Armigeres_subalbatus_virus_SaX06-AK20:0.7516657325)99.8/1/100:0.3353249732,YP_529549.2_Penaeid_shrimp_infectious_myonecrosis_virus:0.7459591435)91.7/0.985/100:0.2864147600,YP_009256209.1_Golden_shiner_totivirus:0.9604947997)100/1/100:2.5935101680)3.9/0.474/37:0.1523731524,((YP_009552726.1_Sogatella_furcifera_totivirus_1:1.0710974790,YP_009553182.1_Sogatella_furcifera_totivirus_2:1.3759827359)98.2/1/100:0.4378701605,((YP_009143313.1_Camponotus_yamaokai_virus:0.3534005496,YP_009230208.1_Camponotus_nipponicus_virus:0.5094462141)100/1/100:0.5393025988,(((Hermetia_llucens_inse-like_virus_1:0.4494007309,WXG23058.1:0.6396004401)100/1/100:0.4630292381,(Bactrocera_zonata_toti-like_virus:0.8518660873,YP_009336859.1_Hubei_toti-like_virus_15:1.2198304061)13.7/0.665/82:0.0817083357)97.2/1/87:0.2223761876,(Halyomorpha_halys_toti-like_virus_2:0.1003131548,UHR49810.1_Sanya_orius_sauteri_totivirus_2:0.0478334661)100/1/100:0.8696109880)59.2/0.965/86:0.1529185968)98/1/100:0.4311924097)100/1/100:2.3626371000)93.6/0.999/97:0.2295714404)97.1/1/100:0.3075081703)28.3/0.62/55:0.0882920922,YP_009179230.1_Papaya_meleira_virus:3.2476648999)45.7/0.755/86:0.1364854801)100/1/100:1.5781233380)44.6/0.868/93:0.2189933004)85.4/0.991/100:0.1189318892,QED21514.1_Barrymore_virus:1.1013082818)98.7/1/100:0.2304796830,(UHK03282.1_Hangzhou_nephotettix_cincticeps_totivirus_1:0.9606795631,((QNS31036.1_Thrips_tabaci_associated_dsRNA_virus_2:0.5126151822,QQP18723.1_Soybean_thrips-associated_dsRNA_virus-1:0.3866068805)100/1/100:0.5648050448,QNS31034.1_Thrips_tabaci_associated_dsRNA_virus_1:0.7956847921)99.8/1/100:0.2688773457)44.1/0.939/83:0.1104573345)57.5/0.947/86:0.0942360567);
