# Supplementary material for: Detection of Known and Novel Virus Sequences in the Black Soldier Fly and Expression of Host Antiviral Pathways
Source: Viruses. 2024 Jul 30;16(8):1219. doi: 10.3390/v16081219 (PMC11359925; doi:10.3390/v16081219)
Supplement: Supplementary file 1 [file viruses-16-01219-s001.zip › figures2.tree.treefile]

(Allpahuayo_mammarenavirus_YP_001649212.1:1.3454849154,CAS_virus_YP_006590093.1:1.2878961648,(Haartman_Institute_snake_virus_YP_009666122.1:1.5669679203,(((((((Penicillium_roseopurpureum_negative_ssRNA_virus_1_AYP71800.1:0.4319460691,((Coniothyrium_diplodiella_negative-stranded_RNA_virus_1_QDB75015.1:0.0089753049,Plasmopara_viticola_lesion_associated_mycobunyavirales-like_virus_9_QJX19792.1:0.0027212313)100/1/100:0.3930225982,(Plasmopara_viticola_lesion_associated_mycobunyavirales-like_virus_8_QJX19788.1:0.2939901412,Plasmopara_viticola_lesion_associated_mycobunyavirales-like_virus_4_QGY72641.1:0.3664916520)100/1/100:0.1397594627)100/1/100:0.1988370323)99.5/1/100:0.2074021322,Penicillium_discovirus_AWN00471.1:0.5236771386)100/1/100:1.3538093700,(((((Bhanja_virus_YP_009141013.1:0.7376561547,(Dermacentor_reticulatus_uukuvirus_USL85427.1:0.7155019854,(Murre_virus_YP_010086135.1:0.3951739656,Silverwater:0.4942859104)99.4/1/100:0.1860882875)100/1/100:0.4423736228)100/1/100:0.5360615843,((Rice_hoja_blanca_tenuivirus_AUH25689.1:0.2911753730,(Rice_stripe_tenuivirus_NP_620522.1:0.1734501943,Maize_stripe_tenuivirus_QWK51329.1:0.1629265012)100/1/100:0.1900069591)100/1/100:0.7882412561,Wuhan_horsefly_Virus_YP_009305136.1:0.9913165126)98.9/1/100:0.1937348533)89.8/0.997/100:0.1062289115,Cumuto_virus_YP_009664615.1:1.1356898797)98.4/1/100:0.1836963323,Apple_rubbery_wood_virus_1_YP_010086183.1:1.5106067669)99.8/1/100:0.3318331267,Leptomonas_moramango_leishbunyavirus_YP_010085090.1:1.9762633756)95.3/1/97:0.2708367546)24.1/0.754/51:0.1003019505,((((Shuangao_Insect_Virus_2_YP_009664561.1:0.8310082830,Anopheles_triannulatus_orthophasmavirus_YP_010086189.1:0.7554410235)100/1/100:0.6632698772,(((Ferak_virus_YP_009664550.1:0.6645670276,Sanxia_Water_Strider_Virus_2_YP_010085075.1:0.7509933053)100/1/100:0.2662875374,Wuhan_Insect_virus_2_YP_009270651.1:0.8120537043)100/1/100:0.3263522271,Jonchet_virus_YP_009507846.1:1.1249494932)100/1/100:0.3072843927)100/1/100:0.4932959256,Tulasnella_bunyavirales-like_1_QPB44676.1:2.1638523070)83.1/0.997/92:0.1406940749,(((((Alstroemeria_necrotic_streak_virus_YP_010086064.1:0.0838432943,Chrysanthemum_stem_necrosis_virus_QWT83699.1:0.0525104725)100/1/100:0.3924237954,Bean_necrotic_mosaic_virus_AEF56575.1:0.5577231296)100/1/100:1.1825092700,((Wenling_crustacean_virus_9_YP_009329879.1:1.5457654446,((Kibale_virus_AGX32058.1:0.0853417598,Herbert_virus_strain_F23/CI/2004_YP_009507855.1:0.1538637256)100/1/100:0.8394866445,(((Caimito_virus_YP_010086208.1:0.1389303751,Tapirape_virus_YP_010085071.1:0.1599091420)99.7/1/100:0.0862109988,Pacui_virus_YP_009666929.1:0.2050742852)100/1/100:0.4038682431,Anadyr_virus_YP_010085087.1:0.5078302835)100/1/100:0.5657883420)100/1/100:0.5050305775)58/0.858/88:0.1226451513,Actinidia_chlorotic_ringspot-associated_virus_YP_009507925.1:1.5904230079)95.8/1/96:0.1692880729)100/1/100:0.2731097570,Ixodes_ricinus_bunyavirus-like_virus_1_USL85429.1:1.7770421041)56.1/0.868/84:0.0983820176,(Wenling_minipizza_batfish_hantavirus_YP_010085032.1:1.1890842062,((((Brno_virus_YP_010086165.1:0.2703079744,Laibin_virus_YP_009507252.1:0.2015727002)100/1/98:0.0736668277,Bayou_orthohantavirus_YP_009505596.1:0.2916264800)67.9/0.998/74:0.0496346867,Imjin_virus_YP_009362290.1:0.2537998733)99/1/86:0.1558624062,Hainan_oriental_leaf-toed_gecko_hantavirus_YP_010085031.1:0.4523255213)100/1/100:0.8972518062)100/1/100:0.6075220766)85.3/1/86:0.1487340554)99.8/1/100:0.1839614237)86.9/0.999/74:0.1075274396,((Beihai_barnacle_virus_6_APG79236.1:0.9147238851,Kristianstad_virus_QGA70932.1:0.7788169647)100/1/100:0.7115719564,((BSF_Unch_bunya-like_virus_11:0.0000021825,(gcnl_DN77261_c0_g1_i1_1:0.0045508382,((hpf8_b_DN2355_c0_g1_i1_2:0.0026342532,hpf8_b_DN2355_c0_g1_i6_3:0.0096824006)0/0.333/83:0.0000010705,(hpf8_c_DN2761_c0_g1_i1_1:0.0000010706,hpf8_c_DN2761_c0_g1_i1_2:0.0000010706)0/0.334/82:0.0000010705)100/1/100:0.4004823012)75.9/0.501/64:0.0045552169)87.5/0.927/67:0.0091596781,gcnl_DN179512_c0_g1_i1_1:0.0000023179)100/1/100:0.8103723856)100/1/100:1.1346703130)96.2/1/98:0.1163772075,(((((Grotenhout_virus_ARB16032.1:0.2849492909,South_Bay_virus_ANT80542.1:0.2941453398)100/1/100:0.7217289137,((BSF_nairo-like_virus_1_2:0.0003579054,(hpf7_a_DN5865_c0_g2_i1_1:0.1323516029,hpf8_a_DN90983_c0_g1_i2_1:0.0000023799)80.3/0.865/93:0.0152768115)100/1/100:1.6228896790,Abu_Hammad_virus_AMT75371.1:0.2986742196)100/1/100:0.5902157101)98.7/1/100:0.1912278328,Shayang_Spider_Virus_1_YP_009300680.1:1.1148067114)99.7/1/100:0.1741909542,(Xinzhou_Spider_Virus_AJG39272.1:0.9268181634,Sanxia_Water_Strider_Virus_1_YP_009293594.1:1.0251176486)100/1/100:0.2869873134)100/1/100:0.4165946100,Wuhan_Millipede_Virus_2_YP_009666319.1:1.6419535402)100/1/100:0.2371808422)99.3/1/100:0.2284237690,Hubei_myriapoda_virus_5_YP_009345128.1:1.6536293010)97.1/1/98:0.2324550330)97.8/1/100:0.3052214456);
