# Supplementary material for: Detection of Known and Novel Virus Sequences in the Black Soldier Fly and Expression of Host Antiviral Pathways
Source: Viruses. 2024 Jul 30;16(8):1219. doi: 10.3390/v16081219 (PMC11359925; doi:10.3390/v16081219)
Supplement: Supplementary file 1 [file viruses-16-01219-s001.zip › supplementary_data_1.ods]

## Sheet: distance_ghabri_tree
	YP_009551660.1_Stemphylium_lycopersici_mycovirus	YP_009552275.1_Pythium_polare_RNA_virus_1	YP_009552725.1_Gigaspora_margarita_giardia-like_virus_1	YP_009552726.1_Sogatella_furcifera_totivirus_1	YP_009552822.1_Culex_tritaeniorhynchus_totivirus	YP_009553182.1_Sogatella_furcifera_totivirus_2	YP_009272952.1_Fusarium_poae_alternavirus_1	YP_009256209.1_Golden_shiner_totivirus	YP_009143313.1_Camponotus_yamaokai_virus	YP_009072448.1_Leptopilina_boulardi_Toti-like_virus	YP_007353985.1_Aspergillus_foetidus_dsRNA_mycovirus	YP_005454251.1_Tianjin_totivirus	YP_003934934.1_Armigeres_subalbatus_virus_SaX06-AK20	YP_003289293.1_Drosophila_melanogaster_totivirus_SW-2009a	YP_001976142.1_Alternaria_alternata_virus_1	YP_529549.2_Penaeid_shrimp_infectious_myonecrosis_virus	Hermetia_illucens_inse-like_virus_1	DAZ89877.1_Hermetia_illucens_toti-like_virus_1	Bactrocera_zonata_toti-like_virus	Halyomorpha_halys_toti-like_virus_2	YP_009230208.1_Camponotus_nipponicus_virus	YP_009336859.1_Hubei_toti-like_virus_15	UHR49810.1_Sanya_orius_sauteri_totivirus_2	WXG23058.1_Soldier_fly_associated_toti-like_virus_1
YP_009551660.1_Stemphylium_lycopersici_mycovirus
YP_009552275.1_Pythium_polare_RNA_virus_1	0.8266
YP_009552725.1_Gigaspora_margarita_giardia-like_virus_1	0.869	0.8186
YP_009552726.1_Sogatella_furcifera_totivirus_1	0.861	0.8216	0.8082
YP_009552822.1_Culex_tritaeniorhynchus_totivirus	0.8735	0.8419	0.8356	0.8219
YP_009553182.1_Sogatella_furcifera_totivirus_2	0.8692	0.8498	0.8199	0.6796	0.8433
YP_009272952.1_Fusarium_poae_alternavirus_1	0.6333	0.867	0.8602	0.8703	0.8648	0.8648
YP_009256209.1_Golden_shiner_totivirus	0.8814	0.8407	0.8266	0.8356	0.6106	0.8432	0.8785
YP_009143313.1_Camponotus_yamaokai_virus	0.8639	0.8209	0.8547	0.6557	0.8302	0.6507	0.8708	0.8218
YP_009072448.1_Leptopilina_boulardi_Toti-like_virus	0.8434	0.8064	0.8232	0.8419	0.8418	0.8428	0.8673	0.8299	0.8159
YP_007353985.1_Aspergillus_foetidus_dsRNA_mycovirus	0.617	0.8416	0.8512	0.8636	0.8642	0.8601	0.5186	0.8679	0.8708	0.8561
YP_005454251.1_Tianjin_totivirus	0.8776	0.8317	0.8389	0.8185	0.384	0.8276	0.8776	0.6264	0.8111	0.8336	0.8582
YP_003934934.1_Armigeres_subalbatus_virus_SaX06-AK20	0.863	0.8363	0.8282	0.8388	0.5127	0.8446	0.8721	0.6385	0.823	0.8382	0.8502	0.4966
YP_003289293.1_Drosophila_melanogaster_totivirus_SW-2009a	0.88	0.8231	0.8222	0.832	0.3516	0.8261	0.8709	0.6071	0.836	0.825	0.8494	0.3317	0.4944
YP_001976142.1_Alternaria_alternata_virus_1	0.1455	0.8281	0.8615	0.8537	0.8605	0.8641	0.6195	0.8767	0.8639	0.8449	0.6198	0.8701	0.8527	0.8709
YP_529549.2_Penaeid_shrimp_infectious_myonecrosis_virus	0.8802	0.8315	0.831	0.8117	0.5668	0.8384	0.8685	0.6077	0.8466	0.8393	0.8642	0.5795	0.5612	0.5527	0.8668
Hermetia_illucens_inse-like_virus_1	0.8631	0.8414	0.8215	0.6662	0.8425	0.6898	0.8741	0.844	0.5924	0.8261	0.8681	0.8185	0.8438	0.836	0.8631	0.8366
DAZ89877.1_Hermetia_illucens_toti-like_virus_1	0.8378	0.7997	0.8175	0.8315	0.8367	0.8492	0.8606	0.8328	0.8292	0.5225	0.8381	0.8349	0.847	0.8379	0.8408	0.8313	0.8362
Bactrocera_zonata_toti-like_virus	0.861	0.8344	0.8452	0.6728	0.8407	0.7003	0.8705	0.8269	0.5777	0.838	0.872	0.8212	0.8468	0.8454	0.861	0.8543	0.5583	0.8388
Halyomorpha_halys_toti-like_virus_2	0.8488	0.8279	0.8452	0.6736	0.8207	0.6792	0.848	0.8367	0.5505	0.8498	0.8787	0.8027	0.8288	0.8173	0.8488	0.8382	0.5883	0.8516	0.568
YP_009230208.1_Camponotus_nipponicus_virus	0.8778	0.832	0.861	0.6671	0.8296	0.692	0.8819	0.837	0.3708	0.8367	0.8836	0.8262	0.8505	0.838	0.8806	0.8508	0.6142	0.8469	0.5823	0.5697
YP_009336859.1_Hubei_toti-like_virus_15	0.8667	0.8447	0.8485	0.7069	0.8483	0.6767	0.8687	0.8418	0.5915	0.8378	0.8673	0.8411	0.8544	0.8457	0.8622	0.844	0.6049	0.8401	0.6228	0.6322	0.6196
UHR49810.1_Sanya_orius_sauteri_totivirus_2	0.8506	0.821	0.8424	0.6559	0.8135	0.6609	0.8561	0.8309	0.5381	0.8406	0.8825	0.7916	0.817	0.8129	0.8506	0.8282	0.5648	0.8514	0.5406	0.0954	0.5464	0.6229
WXG23058.1_Soldier_fly_associated_toti-like_virus_1	0.8527	0.8496	0.8333	0.6936	0.8419	0.7009	0.8733	0.8555	0.5985	0.8202	0.8883	0.8347	0.8537	0.8357	0.8583	0.8396	0.447	0.8404	0.564	0.587	0.6292	0.6208	0.5688

## Sheet: distance_sigma_tree
	YP_009505485.1_RNA-dependent_RNA_polymerase_Drosophila_affinis_sigmavirus	YP_009505491.1_RNA-dependent_RNA_polymerase_Drosophila_ananassae_sigmavirus	YP_009505497.1_RNA-dependent_RNA_polymerase_Drosophila_immigrans_sigmavirus	YP_009337139.1_RNA-dependent_RNA_polymerase_Hubei_diptera_virus_9	YP_009337295.1_RNA-dependent_RNA_polymerase_Hubei_diptera_virus_10	YP_009305107.1_RNA-dependent_RNA_polymerase_Wuhan_Louse_Fly_Virus_9	YP_009302018.1_RNA-dependent_RNA_polymerase_Wuhan_Louse_Fly_Virus_10	YP_009304656.1_RNA-dependent_RNA_polymerase_Wuhan_Fly_Virus_2	YP_009304980.1_RNA-dependent_RNA_polymerase_Wuhan_House_Fly_Virus_1	YP_009300669.1_RNA-dependent_RNA_polymerase_Shayang_Fly_Virus_2	ACU65438.1_RNA-dependent_RNA_polymerase_Drosophila_melanogaster_sigmavirus_HAP23	ACU65444.1_RNA-dependent_RNA_polymerase_Drosophila_obscura_sigmavirus_10A	Hermetia_illucens_sigma-like_virus_1	AJG39202.1_RNA-dependent_RNA_polymerase_Wuhan_Louse_Fly_Virus_8	UJG27964.1_putative_L_protein_Aksy-Durug_Melophagus_sigmavirus	AMK09271.1_RNA-dependent_RNA_polymerase_Ceratitis_capitata_sigmavirus	UCR92531.1_MAG_L_protein_Apis_rhabdovirus_3	NP_056797.1_L_protein_Lyssavirus_rabies
YP_009505485.1_RNA-dependent_RNA_polymerase_Drosophila_affinis_sigmavirus
YP_009505491.1_RNA-dependent_RNA_polymerase_Drosophila_ananassae_sigmavirus	0.588
YP_009505497.1_RNA-dependent_RNA_polymerase_Drosophila_immigrans_sigmavirus	0.611	0.576
YP_009337139.1_RNA-dependent_RNA_polymerase_Hubei_diptera_virus_9	0.581	0.561	0.564
YP_009337295.1_RNA-dependent_RNA_polymerase_Hubei_diptera_virus_10	0.561	0.544	0.581	0.474
YP_009305107.1_RNA-dependent_RNA_polymerase_Wuhan_Louse_Fly_Virus_9	0.593	0.591	0.596	0.581	0.573
YP_009302018.1_RNA-dependent_RNA_polymerase_Wuhan_Louse_Fly_Virus_10	0.6	0.582	0.597	0.576	0.572	0.324
YP_009304656.1_RNA-dependent_RNA_polymerase_Wuhan_Fly_Virus_2	0.578	0.56	0.58	0.497	0.472	0.582	0.574
YP_009304980.1_RNA-dependent_RNA_polymerase_Wuhan_House_Fly_Virus_1	0.58	0.571	0.571	0.489	0.476	0.574	0.574	0.483
YP_009300669.1_RNA-dependent_RNA_polymerase_Shayang_Fly_Virus_2	0.585	0.559	0.572	0.494	0.467	0.575	0.573	0.178	0.49
ACU65438.1_RNA-dependent_RNA_polymerase_Drosophila_melanogaster_sigmavirus_HAP23	0.607	0.593	0.59	0.57	0.569	0.488	0.492	0.582	0.583	0.579
ACU65444.1_RNA-dependent_RNA_polymerase_Drosophila_obscura_sigmavirus_10A	0.589	0.583	0.45	0.559	0.57	0.593	0.589	0.565	0.583	0.568	0.589
Hermetia_illucens_sigma-like_virus_1	0.584	0.575	0.579	0.565	0.569	0.46	0.451	0.558	0.565	0.561	0.495	0.576
AJG39202.1_RNA-dependent_RNA_polymerase_Wuhan_Louse_Fly_Virus_8	0.597	0.591	0.598	0.571	0.568	0.238	0.326	0.58	0.567	0.575	0.497	0.584	0.452
UJG27964.1_putative_L_protein_Aksy-Durug_Melophagus_sigmavirus	0.614	0.602	0.585	0.573	0.574	0.479	0.482	0.575	0.567	0.564	0.499	0.584	0.469	0.48
AMK09271.1_RNA-dependent_RNA_polymerase_Ceratitis_capitata_sigmavirus	0.591	0.575	0.582	0.565	0.553	0.504	0.503	0.563	0.556	0.56	0.519	0.59	0.476	0.494	0.488
UCR92531.1_MAG_L_protein_Apis_rhabdovirus_3	0.592	0.58	0.582	0.539	0.513	0.6	0.602	0.508	0.535	0.512	0.593	0.582	0.578	0.595	0.594	0.584
NP_056797.1_L_protein_Lyssavirus_rabies	0.664	0.676	0.674	0.667	0.669	0.66	0.67	0.665	0.666	0.664	0.666	0.673	0.657	0.669	0.674	0.671	0.68
